# Supplementary material for: The Effect of Short-Term Consumption of Lactic Acid Bacteria on the Gut Microbiota in Obese People
Source: Nutrients. 2022 Aug 18;14(16):3384. doi: 10.3390/nu14163384 (PMC9415828; doi:10.3390/nu14163384)
Supplement: Supplementary file 1 [file nutrients-14-03384-s001.zip]

Archive with 1 entries (1 files):
- nutrients-1872994-supplementary.xlsx
